# Supplementary material for: Study on Immunoregulatory Effects of Fucoidan from Sargassum graminifolium In Vivo and Immunoactivation Activity of Its Fecal Fermentation Products Using Co-Culture Model
Source: Molecules. 2023 Nov 27;28(23):7794. doi: 10.3390/molecules28237794 (PMC10707906; doi:10.3390/molecules28237794)
Supplement: Supplementary file 1 [file molecules-28-07794-s001.zip]

Archive with 1 entries (1 files):
- molecules-2724648-supplementary.pdf
